# Supplementary material for: Personalized ICU mortality assessment by interpretable machine learning algorithms in patients with sepsis combined lung cancer: a population-based study and an external validation cohort
Source: Front Oncol. 2025 Oct 1;15:1661212. doi: 10.3389/fonc.2025.1661212 (PMC12522119; doi:10.3389/fonc.2025.1661212)
Supplement: Supplementary Table 1 — Comprehensive ranking of the clinic variables to predict ICU mortality in lung cancer patients combined sepsis base on RRA algorithm. [file Table1.xlsx]

## Sheet: STable1
Supplementary Table 1 Comprehensive ranking of the clinic variables to predict ICU mortality in lung cancer patients combined sepsis base on RRA algorithm.
Algorithm	Features	Scores	Frequency
RRA	BUN	0.10176	6
	Acute Physiology Score III	0.207876	3
	Chloride	0.282506	6
	DBP	1	5
	Hemoglobin	1	6
	Lactate	1	6
	MBP	1	5
	Metastaticcancer	1	7
	O2Sat	1	6
	OASIS	1	7
	PH	1	6
	SOFA	1	6
	WBC	1	6
	Gender	1	5
	Age	1	3
